# Supplementary material for: Pharmacokinetics of Standard- and Reduced-Dose Recombinant Human Soluble Thrombomodulin in Patients with Septic Disseminated Intravascular Coagulation during Continuous Hemodiafiltration
Source: Front Med (Lausanne). 2017 Feb 21;4:15. doi: 10.3389/fmed.2017.00015 (PMC5318446; doi:10.3389/fmed.2017.00015)
Supplement: Supplementary file 1 [file Data_Sheet_1.zip]

Archive with 7 entries (7 files):
- Data Sheet 2.PDF
- Figure S1a.tif
- Figure S1b.tif
- Figure S2a.tif
- Figure S2b.tif
- Table S1.tif
- Table S2.tif
